# Supplementary material for: The Influence of Chemical Contaminants on the Physicochemical Properties of Unifloral and Multifloral Honey
Source: Foods. 2021 May 10;10(5):1039. doi: 10.3390/foods10051039 (PMC8150977; doi:10.3390/foods10051039)
Supplement: Supplementary file 1 [file foods-10-01039-s001.zip]

Archive with 1 entries (1 files):
- foods-1185281-supplementary.pdf
